# Supplementary material for: Metatranscriptome Analysis of Sympatric Bee Species Identifies Bee Virus Variants and a New Virus, Andrena-Associated Bee Virus-1
Source: Viruses. 2021 Feb 12;13(2):291. doi: 10.3390/v13020291 (PMC7917660; doi:10.3390/v13020291)
Supplement: Supplementary file 1 [file viruses-13-00291-s001.zip]

Archive with 5 entries (4 files):
- STable S1 -S8_version_15.xlsx
- __MACOSX/
- __MACOSX/._STable S1 -S8_version_15.xlsx
- Flenniken_Viruses_Feb2021 SFigs S1-S14.pdf
- __MACOSX/._Flenniken_Viruses_Feb2021 SFigs S1-S14.pdf
