# Supplementary material for: Metatranscriptome Analysis of Sympatric Bee Species Identifies Bee Virus Variants and a New Virus, Andrena-Associated Bee Virus-1
Source: Viruses. 2021 Feb 12;13(2):291. doi: 10.3390/v13020291 (PMC7917660; doi:10.3390/v13020291)
Supplement: Supplementary file 1 [file viruses-13-00291-s001.zip › STable S1 -S8_version_15.xlsx]

## Sheet: Sup Table S1 sites and samples
Supplemental Table S1. Sample site description.
Bee samples (i.e., Apis mellifera and Andrena spp.) were obtained from 14 distinct sites in March and April 2018 in Israel, all with dominant presence of plants in the mustard family.
Virus analyses were carried out on between 7-11 bees per site. Floral diversity was characterized as low for sites with up to 6 blooming floral species, and as high for sites with >9 blooming floral species, including families other than Brassicaceae.
Honey bee activity was quantified by the number of honey bee foragers, divided by the total number of bees collected at the site during a standardized forager sampling.
AnBV-1 prevalence was calculated from qPCR data (Supplemental Table S6).
Asterisks indicate samples that were analyzed by high throughput sequencing of pooled samples (i.e., pooled by taxon and by site, *round 1 or **round 2).
site name	sample date	floral diversity	honey bee activity category	total bee foragers sampled	% honey bees in forager sampling	% focal Andrena spp. in forager sampling	Apis mellifera virus analysis sample size	Andrena virus analysis sample size	AnBV-1 prevalence in Apis mellifera	AnBV-1 prevalence in Andrena	coordinates (UTM Easting) zone 36R	coordinates (UTM Northing) zone 36R
Alon **	March 26, 2018	high	low	50	0.16	0.22	11	11	0	1	682952	3507313
Alon2 **	March 26, 2018	high	low	36	0.0555556	0.0555556	9	11	0	0.73	683073	3507872
Beit Nir	March 18, 2018	high	low	78	0.0769231	0.346154	11	11	0	0	677968	3504752
Berko	March 20, 2018	high	low	36	0.166667	0.222222	11	11	0	0	679211	3508513
Berko2 *	March 21, 2018	high	low	39	0.0769231	0.384615	7	10	0	0.2	677792	3508533
Galon3 *	March 25, 2018	low	low	103	0.0485437	0.61165	9	8	0	0.5	675088	3500693
Gefen	March 22, 2018	low	high	58	0.258621	0.275862	11	11	0	0.45	679012	3513675
Luzit	March 19, 2018	low	high	33	0.606061	0.242424	11	11	0.6364	0	679008	3506416
Native haleh	April 1, 2018	low	low	45	0.111111	0.555556	11	11	0.0909	0.82	688140	3507886
Nahal Zan'oah *	March 29, 2018	high	high	52	0.346154	0.115385	11	10	0	0	690571	3510271
Nahala **	March 13, 2018	low	low	129	0.00775194	0.689922	9	11	0	0	670675	3501813
Ramat Beit Shemesh *	March 27, 2018	low	high	96	0.260417	0.322917	10	10	0	1	689880	3509686
Ramat Beit Shemesh2 **	March 28, 2018	low	high	72	0.333333	0.333333	11	11	0.8182	1	689804	3510736
Srigim	March 23, 2018	low	high	46	0.23913	0.478261	11	11	0.4545	1	683442	3505875

## Sheet: Sup Table S2 RNASeq summary
Supplemental Table S2. Summary of samples analyzed by high through-put (RNASeq) sequencing and data summary.
Bee samples (i.e., Apis mellifera and Andrena spp.) from 8 distinct sites in Israel were analyzed by high throughput sequencing.
Asterisks indicate samples that were pooled by bee taxa and by site for high throughput sequencing (i.e., *round 1 / Illumina HiSeq or **round 2 / llumina MiSeq).
Field Site Name	RNASeq Library #	RNASeq Sample Name and Bee Taxa	# bees represented in RNASeq library	# of Illumina Seq Paired End Reads	# of Illumina Seq Paired End Reads after Trimming	% read alignment to Amel_HAv3.1 NCBI genome (either or both mates aligned)	# of Illumina Seq Paired End Reads that did not match Amel_HAv3.1 genome	% read alignment (after removing Amel_HAV3.1) to HoloBee+ non-virus augmented fasta file (either or both mates aligned)	# of Illumina Seq Paired End Reads that did not align to Amel_HAv3.1 nor Holobee+ non-virus augmented. (i.e., potentially new sequences.) These were assembled into contigs using Trinity	Trinity Contigs	% read alignment (after removing Amel_HAV3.1) to HoloBee+ virus augmented fasta file (either or both mates aligned)	% read alignment (after removing Amel_HAV3.1) to ref_viruses_rep_genomes (NCBI) (either or both mates aligned)	% read alignment (after removing Amel_HAV3.1) to virus contigs from 8 wild bee species (Schoonvaere et al.) (either or both mates aligned)
Galon3*	1	GB3 - A. mellifera	11	40804126	39528560	67.2909	12929452	37.8835	8031319	24725	16.9989	16.0852	0.00744038
Galon3*	2	GB3 - Andrena	11	40605490	39653124	12.2419	34798848	0.343865	34679187	208106	0.000166672	0.00442256	0.00242824
N. Zanoah*	3	NZ - A. mellifera	11	41917030	40570217	50.5176	20075110	3.76458	19319367	31478	0.223496	0.154425	0.000189289
N. Zanoah*	4	NZ - Andrena	11	41096481	40057647	19.3549	32304540	0.331405	32197481	185631	0.000278599	0.00503335	0.00360011
RBSh*	5	RB - A. mellifera	11	45664512	44307444	65.8337	15138225	22.0186	11805004	44440	3.59257	3.80011	0.0320183
RBSh*	6	RB - Andrena	11	46688576	45505518	8.59316	41595158	0.407309	41425737	127138	0.369868	0.321747	0.00196658
Berko2*	7	B2 - A. mellifera	11	55638515	54182563	31.5601	37082514	4.02894	35588481	8421	1.88094	1.03295	0.00042338
Berko2*	8	B2 - Andrena	11	42812465	41867664	17.0125	34744940	1.31859	34286796	177477	0.000189956	0.00371277	0.00181034
combined Andrena* from 4 sites above	9	Adrena virus aug	44	12446592	12062848	0.697829	11978670	0.162013	11959263	2320	0.361484	0.216101	0.000667854
combined A. mellifera* from 4 sites above	10	A. mellifera virus aug	44	12166533	11783165	2.7161	11463122	3.35626	11078390	1433	11.3969	10.0991	0.0140625
combined Andrena 2** from 4 sites below	11	Andrena virus aug 2	44	2997993	2977326	36.255	1897895	1.47553	1869891	11856	1.42795	1.38733	0.00047421
combined A. mellifera 2** from 4 sites below	12	A. mellifera virus aug 2	40	4132565	4119467	5.78623	3881105	12.8491	3382419	1805	48.0708	43.1982	0.375795
single Andrena from Alon2 site**	13	AnBV-1 positive Andrena negative for LSV-U, IAPV, CBPV, KBV, IABPV, SBV, BQCV, LSV, DWV, and AmFV	1	3091812	3082419	1.59673	3033201	0.0288804	3032325	2872	0.000230779	0.00121983	0
Alon		A. mellifera	11
Alon		Andrena	11
Alon2		A. mellifera	9
Alon2		Andrena	11
Nahala		A. mellifera	9
Nahala		Andrena	11
RBSh2		A. mellifera	11
RBSh2		Andrena	11

## Sheet: Sup Table S3 Primers 
Supplemental Table S3. Primers used in this study.
Genome	Purpose	Primer Name	Sequence (5’-3’)	Product Size (bp)	Reference
Lake Sinai virus	qPCR	LSV1-4-F2157	CGTGCGGACCTCATTTCTTCATGT	178	Daughenbaugh (2015) Viruses;
		LSV2-R2326	TCGATAGACCAGCCAAGGAGGC		this study
deformed wing virus (DWV)	qPCR	DWV-F8623	TACTAGTGCTGGTTTTCCTTT	155	Kevill (2017) Viruses
		DWV-R-8778	CTCATTAACTGTGTCGTTGAT
Apis mellifera filamentous virus (AmFV)	qPCR	AmFV_28-F	CGCATGTACCAACAACTCGTAC	396	Gautier (2015) Viruses
		AmFV_28-R	CACAGTTGGTGTAGCGCAGT
black queen cell virus (BQCV)	qPCR	BQCV-F6481	GCGTGCCAAAGAGAGTAAGG	200	This study
		BQCV-R6680	TGGGCAAAAGAGGCTTCGAA
sacbrood virus (SBV)	qPCR	SBV_221-240_For	ACCAACCGATTCCTCAGTAG	257	Grabensteiner (2001) Clin Diagn Lab Immunol
		SBV_478-497_Rev	TCTTCGTCCACTCTCATCAC
AnBV-1 RNA1	qPCR/PCR	AnBV-1-RNA1-F366	CTGGCCCTCTTGATAATCTTAC	149	This study
		AnBV-1-RNA1-R515	AGTGACTACCCCTGTCATTAGTGAC
AnBV-1 RNA1	PCR	AnBV-1-RNA1-F366	CTGGCCCTCTTGATAATCTTAC	179	This study
		AnBV-1-RNA1-R545	GCCCATTGGTCTCTTTGTGGGG
AnBV-1 RNA1	PCR/Seq	AnBV-1-RNA1-F317	CGGTCTCGACGCAACTACTCCG	750	This study
		AnBV-1-RNA1-R1067	GTCGTAAAATGATTTGAATACATGTTGGC
AnBV-1 RNA1	PCR/Seq	AnBV-1-RNA1-F836	CCGGAGACAATGTACACCGTG	422	This study
		AnBV-1-RNA1-R1258R	GCTCACCATTGAGTATGTGGAC
AnBV-1 RNA2	qPCR/PCR/Seq	AnBV-1-RNA2-F2107	CCTTTTGCGGCTCAAAACTGT	199	This study
		AnBV-1-RNA2-R2306	GTTGAAAGCCGTGCTAAATGC
AnBV-1 RNA2	PCR/Seq	AnBV-1-RNA2-F695	AGAGAGAATTGGTCGAAGTGGA	1718	This study
		AnBV-1-RNA2-R2413	GTGATGATACCTGTTGAAATAAATGG
AnBV-1 RNA2	PCR/Seq	AnBV-1-RNA2-F1271	TCACAAACCCGTCATACTCGA	149	This study
		AnBV-1-RNA2-R1420	GCTCTCTGGTACATTGCGGA
AnBV-1 RNA2	PCR/Seq	AnBV-1-RNA2-F695	AGAGAGAATTGGTCGAAGTGGA	175	This study
		AnBV-1-RNA2-R870	CATGATCATGCGGCGTGAAA
AnBV-1 RNA2	PCR/Seq	AnBV-1-RNA2-F2306	CATCATGTCAACTCTCAC	255	This study
		AnBV-1-RNA2-R2621	GGTGGTTGTCAAGCACCGC
AnBV-1 RNA2	PCR/Seq	AnBV-1-RNA2-F13	CTGCTCCCCAGAGTAAACTG	281	This study
		AnBV-1-RNA2-R294	GCGAAGGACATTTACATC
AnBV-1 RNA2	PCR/Seq	AnBV-1-RNA2-F2554	CTGAAACGAATCTCAAATGATGCG	166	This study
		AnBV-1-RNA2-R2720	GCCCGAAGAGAGCTGTTGTAGTCAGTGC
AnBV-1 RNA2	PCR/Seq	AnBV-1-RNA2-F2180	GAACACCTTTGGCATGACCCA	233	This study
		AnBV-1-RNA2-R2413	GTGATGATACCTGTTGAAATAAATGG
AnBV-1 RNA2	PCR/Seq	AnBV-1-RNA2-F2180	GAACACCTTTGGCATGACCCA	441	This study
		AnBV-1-RNA2-R2621	GGTGGTTGTCAAGCACCGC
AnBV-1 RNA2	PCR/Seq	AnBV-1-RNA2-F2107	CCTTTTGCGGCTCAAAACTGT	615	This study
		AnBV-1-RNA2-R2720	GCCCGAAGAGAGCTGTTGTAGTCAGTGC
AnBV-1 RNA2	PCR/Seq	AnBV-1-RNA2-F2063	GGAATGCGAGCTGTTACCGAGTACC	243	This study
		AnBV-1-RNA2-R2306	GTTGAAAGCCGTGCTAAATGC
AnBV-1 RNA2	Sequencing	AnBV-1-RNA2-F2299	CTTTCAACATTAAAATCACACCTAATAAC		This study
AnBV-1 RNA2	Sequencing	AnBV-1-RNA2-R1900	CCAAGATAGCAAGATTGATTTTGC		This study
AnBV-1 RNA2	Sequencing	AnBV-1-RNA2-F1778	CAAGGAGTTGCAGAAGATGGC		This study
AnBV-1 RNA2	Sequencing	AnBV-1-RNA2-F1922	GGATCGAACCATTGCTGTATAC		This study
AnBV-1 RNA2	Sequencing	AnBV-1-RNA2-R870	CATGATCATGCGGCGTGAAA		This study
AnBV-1 RNA2	Sequencing	AnBV-1-RNA2-F1044	CCTAAAGACTAAGCAGGAATATTTAAAC		This study
AnBV-1 RNA1	Negative Strand RT	TAGS-AnBV-1-RNA1	GGCCGTCATGGTGGCGAATAACTGGCCCTCTTGATAATCTTAC		This study
AnBV-1 RNA2	Negative Strand RT	TAGS-AnBV-1-RNA2	GGCCGTCATGGTGGCGAATAACTTTCAACATTAAAATCACACCTAATAAC		This study
negative strand AnBV-1 RNA1	Negative Strand PCR	TAGS	GGCCGTCATGGTGGCGAATAA	199	Plaskon et al. (2009) PLoS One and this study
		AnBV-1-RNA1-R545	GCCCATTGGTCTCTTTGTGGGG
negative strand AnBV-1 RNA2	Negative Strand PCR	TAGS	GGCCGTCATGGTGGCGAATAA	135	Plaskon et al. (2009) PLoS One and this study
		AnBV-1-RNA2-R2413	GTGATGATACCTGTTGAAATAAATGG
RNA1/RNA2	Full-length PCR	AnBV-1-RNA1-F1	TAAACACCGGAATCATCACTCCCC	4082	This study
		AnBV-1-RNA2-R2721	GGCCCGAAGAGAGCTGTTGTAGTC
RNA2/RNA1	Full-length PCR	AnBV-1-RNA2-F1	GTAGTAGAAACTGCTCCCCAGAG	4082	This study
		AnBV1-RNA1-R2011	CGGGCCCGTAGTGAGTGTCTGCGG
AnBV-1 RNA1	5’RACE	AnBV-1-RNA1-R73	GATTACGCCAAGCTTGGCGGTCCGAACCATGTCCTTCTGCG		This study
AnBV-1 RNA1	5’RACE	AnBV-1-RNA1-R43	GATTACGCCAAGCTTGAGATTACAGTTGACTCTGGGGAGTGATGATTCCGGTG		This study
AnBV-1 RNA1	3’RACE	AnBV-1-RNA1-F1862	GATTACGCCAAGCTTGCAAGGGGAAACCCTGGCGTGTAACATACGCCC		This study
AnBV-1 RNA1	3’RACE	AnBV-1-RNA1-F1972	GATTACGCCAAGCTTGGCCCTCAGGCACCTTCCGCAGACA		This study
AnBV-1 RNA2	3’RACE	AnBV-1-RNA2-F2572	GATTACGCCAAGCTTGAT GCG TCT CAA AGG GCA ACA GCA CGA CAG		This study
AnBV-1 RNA2	3’RACE	AnBV-1-RNA2-F2612	GATTACGCCAAGCTTGACAACCACCCCCTTGCCAGTTCGG		This study
AnBV-1 RNA2	5’RACE	AnBV-1-RNA2-R122	GATTACGCCAAGCTTGTCTGCCCCACTGTCGACCGG		This study
AnBV-1 RNA2	5’RACE	AnBV-1-RNA2-R69	GATTACGCCAAGCTTCGT ACT CAT TGT GCC TTA CGG AAC GCT TCT GG		This study
Lake Sinai virus - universal	PCR	LSV1-4-F-2157	CGTGCGGACCTCATTTCTTCATGT	152	Daughenbaugh 2015
		LSV1-4-R-2309	CTGCGAAGCACTAAAGCGTT
Israeli acute paralysis virus	PCR	IAPV-F8092	CCAGCCGTGAAACATGTTCTTACC	226	Palacios et al, JVI, 2008
		IAPV-R8318	ACATAGTTGCACGCCAATACGAGAAC
chronic bee paralysis virus	PCR	CBPV-F307	CCCAAAACCTGGAAGTCAT	147	This study
		CBPV-R454	AATCTGGCAAGGTTGACTGG		Locke 2012
			cccaaaacctggaagtcat
Kashmir bee virus	PCR	KBV-F5408	TGAACGTCGACCTATTGAAAAA	126	Evans J Inv Path 2006
		KBV-R5534	TCGATTTTCCATCAAATGAGC
acute bee paralysis virus	PCR	ABPV-F5305	GGATGAGAGAAGACCAATTG	177	Highfield et al. (2009)
		ABPV-R5634	CCAATCTTGGGAATAAACATTAGTTC		Appl Environ Micro;
					Runckel, Flenniken (2011) PLoS One
Apis mellifera rpl8	qPCR honey bee housekeeping gene	Rpl8-F	TGGATGTTCAACAGGGTTCATA	122	Evans 2006
		Rpl8-R	CTGGTGGTGGACGTATTGATAA

## Sheet: Sup Table S4 DWV
Supplemental Table S4. Percent nucleotide identity of select deformed wing virus (DWV) genomes.
The nucleotide (RNA) sequences of representative DWV (VDV-1) virus genomes, strains, and sequence variants were downloaded from NCBI database (Nov. 2020) and were aligned
with new DWV variant described herein (i.e., DWV Israel-2018) using MUSCLE plug in with default parameters using Geneious Prime® (2020.2.3 Build 2020-08-25).
	DWV-B MN565036	VDV-1 KC786222	DWV-A NC_004830	DWV AJ489744	DWV-PA AY292384	DWV AmeE711 KT004425	DWV-B HM067438	DWV-B Israel-2018	DWV Varroa Infested KJ437447	DWB VDV1-No5 HM067437
DWV-B MN565036		97.215	83.148	83.148	83.152	82.885	90.986	90.419	87.984	90.219
VDV-1 KC786222	97.215		83.723	83.723	83.693	83.469	91.557	90.858	88.571	90.637
DWV-A NC_004830	83.148	83.723		99.66	98.885	98.049	90.367	90.559	93.442	91.031
DWV AJ489744	83.148	83.723	99.66		98.885	98.049	90.367	90.559	93.442	91.031
DWV-PA AY292384	83.152	83.693	98.885	98.885		98.829	90.22	90.49	93.328	90.943
DWV AmeE711 KT004425	82.885	83.469	98.049	98.049	98.829		89.735	89.967	92.673	90.483
DWV-B HM067438	90.986	91.557	90.367	90.367	90.22	89.735		97.346	94.818	96.237
DWV-B Israel-2018	90.419	90.858	90.559	90.559	90.49	89.967	97.346		94.94	95.011
DWV-Varroa Infested KJ437447	87.984	88.571	93.442	93.442	93.328	92.673	94.818	94.94		96.694
DWB VDV1-No5 HM067437	90.219	90.637	91.031	91.031	90.943	90.483	96.237	95.011	96.694

## Sheet: Sup Table S5 LSV
Supplemental Table S5. Percent nucleotide identity of select Lake Sinai virus genomes. The nucelotide (RNA) sequences of representative Lakes Sinai virus genomes, strains, and sequence variants were downloaded from NCBI database (Nov. 2020) and were aligned with new LSV variants described herein (i.e., LSV-NE Israel 2018 and LSV2 Israel 2018) using MUSCLE plug in with default parameters using Gen…
	LSV-SA2 NC_035112	LSV-VN2 KY465715	MG918125	LSV3-MH267699	LSV3-MH267700	LSV1-KY465703	LR596015	LSV1-HQ871931-2015	LSV-NENC_035113	LSV NE Israel-2018	LSV-SA1 KY354243	LSV-SA1 NC_035111	LSV-WH NC_032433	LSV2-LR655824	LSV-TO NC_035116	LSV2-HQ888865-2015	KY465713	LSV2-NC_035467	KM886902	LSV 2 Israel-2018
LSV-SA2 NC_035112		83.756	64.826	65.063	64.421	65.526	65.645	65.628	65.366	64.854	67.295	67.295	64.8	68.09	67.584	68.165	67.936	68.021	67.994	66.47
LSV-VN2 KY465715	83.756		64.587	64.132	63.94	65.288	65.663	65.493	65.165	65.394	67.832	67.832	64.887	68.152	67.867	67.786	67.931	68.05	67.436	67.559
MG918125	64.826	64.587		85.966	90.572	74.763	74.932	74.635	73.751	74.595	67.438	67.438	74.033	68.192	68.582	68.488	68.513	68.276	69.692	69.061
LSV3-MH267699	65.063	64.132	85.966		91.238	75.157	74.647	74.715	74.53	74.691	67.313	67.313	74.164	68.459	68.501	68.537	68.834	68.63	70.135	69.966
LSV3-MH267700	64.421	63.94	90.572	91.238		74.877	74.894	74.725	73.835	74.616	67.062	67.062	73.576	68.126	68.285	68.067	68.396	67.923	69.173	69.559
LSV1-KY465703	65.526	65.288	74.763	75.157	74.877		93.675	94.269	75.721	76.039	68.113	68.113	73.322	68.858	68.862	69.389	69.667	69.363	69.596	70.728
LR596015	65.645	65.663	74.932	74.647	74.894	93.675		95.371	75.636	75.769	68.553	68.553	73.491	68.925	69.083	69.417	69.628	69.358	69.731	70.509
LSV1-HQ871931-2015	65.628	65.493	74.635	74.715	74.725	94.269	95.371		75.466	75.735	68.367	68.367	73.339	68.537	68.862	68.965	69.3	69.03	69.577	70.475
LSV-NENC_035113	65.366	65.165	73.751	74.53	73.835	75.721	75.636	75.466		85.014	68.924	68.924	73.086	69.18	68.785	69.412	69.692	69.37	70.231	70.245
LSV NE Israel-2018	64.854	65.394	74.595	74.691	74.616	76.039	75.769	75.735	85.014		68.722	68.722	73.418	68.742	69.185	69.316	68.986	69.088	70.173	70.761
LSV-SA1 KY354243	67.295	67.832	67.438	67.313	67.062	68.113	68.553	68.367	68.924	68.722		100	67.922	74.61	74.694	74.16	74.779	74.695	72.925	71.976
LSV-SA1 NC_035111	67.295	67.832	67.438	67.313	67.062	68.113	68.553	68.367	68.924	68.722	100		67.922	74.61	74.694	74.16	74.779	74.695	72.925	71.976
LSV-WH NC_032433	64.8	64.887	74.033	74.164	73.576	73.322	73.491	73.339	73.086	73.418	67.922	67.922		67.577	68.259	68.48	68.015	68.286	74.307	74.949
LSV2-LR655824	68.09	68.152	68.192	68.459	68.126	68.858	68.925	68.537	69.18	68.742	74.61	74.61	67.577		92.139	91.726	93.123	93.801	77.812	76.731
LSV-TO NC_035116	67.584	67.867	68.582	68.501	68.285	68.862	69.083	68.862	68.785	69.185	74.694	74.694	68.259	92.139		91.314	93.721	94.215	77.735	77.045
LSV2-HQ888865-2015	68.165	67.786	68.488	68.537	68.067	69.389	69.417	68.965	69.412	69.316	74.16	74.16	68.48	91.726	91.314		94.171	94.509	77.706	76.65
KY465713	67.936	67.931	68.513	68.834	68.396	69.667	69.628	69.3	69.692	68.986	74.779	74.779	68.015	93.123	93.721	94.171		96.853	77.619	76.676
LSV2-NC_035467	68.021	68.05	68.276	68.63	67.923	69.363	69.358	69.03	69.37	69.088	74.695	74.695	68.286	93.801	94.215	94.509	96.853		77.966	76.98
KM886902	67.994	67.436	69.692	70.135	69.173	69.596	69.731	69.577	70.231	70.173	72.925	72.925	74.307	77.812	77.735	77.706	77.619	77.966		79.719
LSV 2 Israel-2018	66.47	67.559	69.061	69.966	69.559	70.728	70.509	70.475	70.245	70.761	71.976	71.976	74.949	76.731	77.045	76.65	76.676	76.98	79.719

## Sheet: Sup Table S6 qPCR data - bees
Supplemental Table S6. Abundance of Andrena-associated bee virus-1 (AnBV-1) in individual bee samples.
AnBV-1 abundance was assessed in individual Apis mellifera and Andrena spp. samples using qPCR.
Viral RNA copy numbers were calculated based on a standard curve data are presented as the number of viral RNA copies per 100 ng RNA.
AnBV-1 prevalence was assessed by site and by bee taxa, using AnBV-1 RNA 1 copy number the sole indicator of virus prevalence and abundance.
species	sample ID#	site	Andrena-associated bee virus - 1 RNA 1	Andrena-associated bee virus - 1 RNA 2			Andrena-associated bee virus - 1 RNA 1 qPCR standard efficiency = 89.8%, caclulated from slope of standard curve			Andrena-associated bee virus - 1 RNA 2 qPCR efficiency = 97.3%, caclulated from slope of standard curve
Apis	4	Galon3	0	0
Apis	16	Galon3	0	0
Apis	17	Galon3	0	0
Apis	18	Galon3	0	0
Apis	19	Galon3	0	0
Apis	20	Galon3	0	0
Apis	21	Galon3	0	0
Apis	22	Galon3	0	0
Apis	23	Galon3	0	0
Andrena	56	Galon3	0	0
Andrena	57	Galon3	0	19233.3
Andrena	58	Galon3	0	0
Andrena	60	Galon3	58741.7	154275
Andrena	61	Galon3	829350	591458
Andrena	62	Galon3	57325	61208.3
Andrena	63	Galon3	0	14141.7
Andrena	64	Galon3	1961410975	6.53325e+09
Apis	88	N. Zanoah	0	0
Apis	89	N. Zanoah	0	0
Apis	27	N. Zanoah	0	0
Apis	28	N. Zanoah	0	0
Apis	29	N. Zanoah	0	0
Apis	30	N. Zanoah	0	0
Apis	31	N. Zanoah	0	0			site name	AnBV-1 prevalence in A. mellifera	AnBV-1 prevalence in Andrena
Apis	32	N. Zanoah	0	0			Alon **	0	1
Apis	33	N. Zanoah	0	0			Alon2 **	0	0.73
Apis	34	N. Zanoah	0	0			Beit Nir	0	0
Apis	35	N. Zanoah	0	0			Berko	0	0
Andrena	46	N. Zanoah	0	0			Berko2 *	0	0.2
Andrena	47	N. Zanoah	0	0			Galon3 *	0	0.5
Andrena	48	N. Zanoah	0	0			Gefen	0	0.45
Andrena	49	N. Zanoah	0	0			Luzit	0.6364	0
Andrena	50	N. Zanoah	0	0			Native haleh	0.0909	0.82
Andrena	51	N. Zanoah	0	0			Nahal Zan'oah *	0	0
Andrena	52	N. Zanoah	0	0			Nahala **	0	0
Andrena	53	N. Zanoah	0	0			Ramat Beit Shemesh *	0	1
Andrena	54	N. Zanoah	0	0			Ramat Beit Shemesh2 **	0.8182	1
Andrena	55	N. Zanoah	0	0			Srigim	0.4545	1
Apis	86	R.B.Sh	0	0
Apis	37	R.B.Sh	0	0
Apis	38	R.B.Sh	0	0
Apis	39	R.B.Sh	0	0
Apis	40	R.B.Sh	0	0
Apis	41	R.B.Sh	0	0
Apis	42	R.B.Sh	0	0
Apis	43	R.B.Sh	0	0
Apis	44	R.B.Sh	0	0
Apis	45	R.B.Sh	0	0
Andrena	66	R.B.Sh	28416.7	30433.3
Andrena	67	R.B.Sh	114600	199350
Andrena	68	R.B.Sh	125750	187367
Andrena	69	R.B.Sh	21425	50916.7
Andrena	70	R.B.Sh	686000	1.05033e+06
Andrena	72	R.B.Sh	720908	1060750
Andrena	73	R.B.Sh	71050	99616.7
Andrena	74	R.B.Sh	146708	305983
Andrena	75	R.B.Sh	9.61173e+07	161687275
Andrena	87	R.B.Sh	118308	217142
Apis	3	Berko2	0	0
Apis	5	Berko2	0	0
Apis	9	Berko2	0	0
Apis	11	Berko2	0	0
Apis	12	Berko2	0	0
Apis	13	Berko2	0	0
Apis	14	Berko2	0	0
Andrena	76	Berko2	0	0
Andrena	77	Berko2	0	0
Andrena	78	Berko2	0	0
Andrena	79	Berko2	0	0
Andrena	80	Berko2	0	0
Andrena	81	Berko2	2293312725	3.97626e+09
Andrena	82	Berko2	0	28366.7
Andrena	83	Berko2	0	23483.3
Andrena	84	Berko2	9708.33	54225
Andrena	85	Berko2	0	41716.7
Apis	1	Alon2	0	0
Apis	2	Alon2	0	0
Apis	3	Alon2	0	0
Apis	4	Alon2	0	0
Apis	5	Alon2	0	0
Apis	6	Alon2	0	0
Apis	7	Alon2	0	0
Apis	8	Alon2	0	0
Apis	9	Alon2	0	0
Andrena	10	Alon2	0	0
Andrena	11	Alon2	348975	347042
Andrena	12	Alon2	137525	173392
Andrena	13	Alon2	7081049400	7040721275	Sample subjected to nuclease treatment and RNASeq
Andrena	14	Alon2	158333	140692
Andrena	15	Alon2	0	0
Andrena	16	Alon2	79408.3	74958.3
Andrena	17	Alon2	132442	68233.3
Andrena	18	Alon2	1.52759e+07	19349925
Andrena	19	Alon2	875742	1.21679e+06
Andrena	20	Alon2	0	0
Apis	21	R.B.Sh2	0	0
Apis	22	R.B.Sh2	0	0
Apis	23	R.B.Sh2	209500	320167
Apis	24	R.B.Sh2	1.13743e+06	2.31018e+06
Apis	25	R.B.Sh2	1.44233e+06	1998300
Apis	26	R.B.Sh2	421117	710575
Apis	27	R.B.Sh2	371308	537292
Apis	28	R.B.Sh2	369250	337975
Apis	29	R.B.Sh2	235025	173825
Apis	30	R.B.Sh2	83875	59025
Apis	74	R.B.Sh2	1389300	2.44207e+06
Andrena	76	R.B.Sh2	509358	383567
Andrena	77	R.B.Sh2	445867	306083
Andrena	78	R.B.Sh2	2.89344e+09	3.23377e+09
Andrena	79	R.B.Sh2	316192	495225
Andrena	80	R.B.Sh2	296467	750850
Andrena	81	R.B.Sh2	64391.7	134058
Andrena	82	R.B.Sh2	2.75354e+08	302726950
Andrena	83	R.B.Sh2	8396575	8849775
Andrena	84	R.B.Sh2	384717	557475
Andrena	48	R.B.Sh2	86350	172450
Andrena	58	R.B.Sh2	274525	410575
Apis	31	Alon	0	0
Apis	32	Alon	0	0
Apis	33	Alon	0	0
Apis	34	Alon	0	0
Apis	35	Alon	0	0
Apis	36	Alon	0	0
Apis	67	Alon	0	0
Apis	68	Alon	0	0
Apis	72	Alon	0	0
Apis	73	Alon	0	0
Apis	75	Alon	0	0
Andrena	37	Alon	245200	517533
Andrena	38	Alon	38400	65383.3
Andrena	39	Alon	6.95317e+07	4.26641e+07
Andrena	40	Alon	1.55566e+09	2.85001e+08
Andrena	41	Alon	268158	335817
Andrena	42	Alon	63400700	2.60402e+07
Andrena	43	Alon	2128010050	1.01861e+09
Andrena	44	Alon	23625	47100
Andrena	45	Alon	6.53588e+08	575282325
Andrena	46	Alon	144792	207958
Andrena	47	Alon	9783.33	28566.7
Apis	61	Nahala	0	0
Apis	62	Nahala	0	0
Apis	63	Nahala	0	0
Apis	64	Nahala	0	0
Apis	65	Nahala	0	0
Apis	66	Nahala	0	0
Apis	69	Nahala	0	0
Apis	70	Nahala	0	0
Apis	71	Nahala	0	0
Andrena	49	Nahala	0	0
Andrena	50	Nahala	0	0
Andrena	51	Nahala	0	0
Andrena	52	Nahala	0	0
Andrena	53	Nahala	0	0
Andrena	54	Nahala	0	0
Andrena	55	Nahala	0	0
Andrena	56	Nahala	0	0
Andrena	57	Nahala	0	0
Andrena	59	Nahala	0	0
Andrena	60	Nahala	0	0
Andrena	1	Beit Nir	0	0
Andrena	2	Beit Nir	0	0
Apis	3	Beit Nir	0	0
Andrena	4	Beit Nir	0	0
Apis	5	Beit Nir	0	0
Andrena	6	Beit Nir	0	0
Andrena	7	Beit Nir	0	0
Andrena	8	Beit Nir	0	0
Andrena	9	Beit Nir	0	0
Andrena	10	Beit Nir	0	0
Andrena	11	Beit Nir	0	0
Andrena	12	Beit Nir	0	0
Apis	13	Beit Nir	0	0
Andrena	14	Beit Nir	0	0
Apis	15	Beit Nir	0	0
Apis	16	Beit Nir	0	0
Apis	17	Beit Nir	0	0
Apis	18	Beit Nir	0	0
Apis	19	Beit Nir	0	0
Apis	20	Beit Nir	0	0
Apis	21	Beit Nir	0	0
Apis	22	Beit Nir	0	0
Andrena	23	Luzit	0	0
Andrena	24	Luzit	0	0
Andrena	25	Luzit	0	0
Andrena	26	Luzit	0	0
Apis	27	Luzit	16425	0
Andrena	28	Luzit	0	0
Andrena	29	Luzit	0	0
Andrena	30	Luzit	0	0
Andrena	31	Luzit	0	0
Andrena	32	Luzit	0	0
Andrena	33	Luzit	0	0
Andrena	34	Luzit	0	0
Apis	35	Luzit	14003	0
Apis	36	Luzit	14003	0
Apis	37	Luzit	0	0
Apis	38	Luzit	12822.1	0
Apis	39	Luzit	0	0
Apis	40	Luzit	44797.3	0
Apis	41	Luzit	0	0
Apis	42	Luzit	47037.2	0
Apis	43	Luzit	40408.1	0
Apis	44	Luzit	0	0
Apis	45	Berko	0	0
Apis	46	Berko	0	0
Apis	47	Berko	0	0
Andrena	48	Berko	0	0
Andrena	49	Berko	0	0
Andrena	50	Berko	0	0
Andrena	51	Berko	0	0
Andrena	52	Berko	0	0
Andrena	53	Berko	0	0
Apis	54	Berko	0	0
Andrena	55	Berko	0	0
Andrena	56	Berko	0	0
Andrena	57	Berko	0	0
Apis	58	Berko	0	0
Andrena	59	Berko	0	0
Apis	60	Berko	0	0
Andrena	61	Berko	0	0
Apis	62	Berko	0	0
Apis	63	Berko	0	0
Apis	64	Berko	0	0
Apis	65	Berko	0	0
Apis	66	Berko	0	0
Andrena	67	Gefen	39884.8	0
Andrena	68	Gefen	0	0
Andrena	69	Gefen	0	0
Andrena	70	Gefen	15627.9	0
Apis	71	Gefen	0	0
Apis	72	Gefen	0	0
Andrena	73	Gefen	0	0
Andrena	74	Gefen	0	0
Andrena	75	Gefen	1.09095e+06	99387.2
Andrena	76	Gefen	37949.4	0
Andrena	77	Gefen	0	0
Apis	78	Gefen	0	0
Apis	79	Gefen	0	0
Apis	80	Gefen	0	0
Apis	81	Gefen	0	0
Apis	82	Gefen	0	0
Andrena	83	Gefen	0	0
Andrena	84	Gefen	86742.6	8494.18
Apis	85	Gefen	0	0
Apis	86	Gefen	0	0
Apis	87	Gefen	0	0
Apis	88	Gefen	0	0
Andrena	89	Srigim	47704.7	0
Andrena	90	Srigim	2.34573e+07	1.9831e+06
Andrena	91	Srigim	66344	17885.7
Andrena	92	Srigim	2.71824e+06	459306
Andrena	93	Srigim	77836.4	0
Andrena	94	Srigim	18651.8	0
Andrena	95	Srigim	2.12851e+10	8.00447e+09
Andrena	96	Srigim	1.42435e+09	1.72259e+08
Andrena	97	Srigim	2.21623e+06	1.25243e+06
Apis	98	Srigim	10350.1	0
Apis	99	Srigim	0	0
Apis	100	Srigim	0	0
Apis	101	Srigim	0	0
Apis	102	Srigim	0	0
Andrena	103	Srigim	2.80197e+07	2.95339e+06
Apis	104	Srigim	78361.9	11827.6
Apis	105	Srigim	405462	99768.7
Apis	106	Srigim	0	0
Apis	107	Srigim	0	0
Andrena	108	Srigim	149473	24866.3
Apis	109	Srigim	3.92218e+06	120626
Apis	110	Srigim	167656	26499.1
Andrena	111	N.haleh	12024.6	0
Apis	112	N.haleh	19188.9	0
Andrena	113	N.haleh	0	0
Andrena	114	N.haleh	95238.6	0
Apis	115	N.haleh	0	0
Apis	116	N.haleh	0	0
Apis	117	N.haleh	0	0
Apis	118	N.haleh	0	0
Andrena	119	N.haleh	33154.8	0
Andrena	120	N.haleh	48939.9	11936.9
Andrena	121	N.haleh	37712	0
Andrena	122	N.haleh	54558.4	9932.6
Andrena	123	N.haleh	61270.2	8867.9
Apis	124	N.haleh	0	0
Andrena	125	N.haleh	0	0
Apis	126	N.haleh	0	0
Andrena	127	N.haleh	789200	136092
Andrena	128	N.haleh	268081	50922.1
Apis	129	N.haleh	0	0
Apis	130	N.haleh	0	0
Apis	131	N.haleh	0	0
Apis	132	N.haleh	0	0

## Sheet: Sup Table S7 qPCR data - cells 
Supplemental Table S7. Positive and negative strand analysis of AnBV-1 RNA 1 and RNA 2 abundance in individual wells of honey bee pupal cells.
Virus abundance was assessed in individual wells of honey bee pupal cells using qPCR.
Viral RNA copy numbers were calculated based on standard curves for each virus and the data are presented as the number of viral RNA copies per 17 ng RNA.
Evaluation rpl8 expression by qPCR indicated similar levels of host gene expression in all wells (i.e., qPCR Ct value).
Replicate	Treatment	Sample	dpi	(+) RNA 1	(-) RNA 1	(+) RNA 2	(-) RNA 2	rpl8 (Ct)
1	AnBV-1	a	0	1.62799e+07	NA	2.34082e+06	NA	25.3247
1	AnBV-1	b	0	1.89719e+07	NA	2.92112e+06	NA	24.8457
1	AnBV-1	a	1	1.94721e+07	NA	5.31154e+06	NA	24.8798
1	AnBV-1	b	1	2.00926e+07	NA	3.50923e+06	NA	25.3597
1	AnBV-1	a	4	3.30687e+07	NA	6.95102e+06	NA	25.0208
1	AnBV-1	b	4	3.89032e+07	NA	9.44021e+06	NA	24.8304
1	AnBV-1	a	5	6.87656e+07	NA	1.27243e+07	NA	23.9781
1	AnBV-1	b	5	4.52861e+07	NA	1.1386e+07	NA	24.5043
1	mock	a	0	0	NA	0	NA	NA
1	mock	b	0	0	NA	0	NA	NA
1	mock	a	1	0	NA	0	NA	NA
1	mock	b	1	44407.6	NA	0	NA	NA
1	mock	a	4	0	NA	0	NA	NA
1	mock	b	4	0	NA	0	NA	NA
1	mock	a	5	0	NA	0	NA	NA
2	AnBV-1	a	0	8.41745e+06	638195	1.28764e+07	151245	25.18
2	AnBV-1	b	0	1.21101e+07	785044	2.3255e+07	200538	24.99
2	AnBV-1	a	1	1.47911e+07	544378	2.75709e+07	440262	24.95
2	AnBV-1	b	1	1.12638e+07	555027	1.95451e+07	267875	25.06
2	AnBV-1	a	5	2.1173e+07	750445	3.71878e+07	956889	25.44
2	AnBV-1	b	5	3.32226e+07	766878	4.24424e+07	1.43136e+06	25.29
2	AnBV-1	a	7	3.42501e+07	987265	4.44672e+07	1.89028e+06	25.62
2	AnBV-1	b	7	2.92204e+07	836480	5.24207e+07	1.70188e+06	24.43
2	mock	a	0	3009.85	81540.4	0	0	24.72
2	mock	b	0	1885.8	90727.9	0	0	2506
2	mock	a	1	1792.29	89616.9	0	0	24.92
2	mock	b	1	459.836	76053.5	0	0	25.17
2	mock	a	5	1144.24	96458.2	0	0	25.58
2	mock	b	5	644.157	85052.5	0	0	25.4
2	mock	a	7	622.969	106475	0	0	25.03
2	mock	b	7	886.325	79290	0	0	25.29
3	AnBV-1	a	0	1.39813e+07	NA	1.84175e+07	NA	22.5351
3	AnBV-1	b	0	1.20079e+07	NA	1.35714e+07	NA	23.5891
3	AnBV-1	a	5	3.43724e+07	NA	5.04183e+07	NA	23.1914
3	AnBV-1	b	5	3.82289e+07	NA	3.93054e+07	NA	23.7993
3	AnBV-1	a	7	2.94896e+07	NA	4.85238e+07	NA	23.5282
3	AnBV-1	b	7	4.17176e+07	NA	5.57015e+07	NA	23.4695
3	mock	a	0	334.298	NA	0	NA	NA
3	mock	b	0	373.151	NA	0	NA	NA
3	mock	a	5	1076.77	NA	0	NA	NA
3	mock	b	5	1505.26	NA	0	NA	NA
3	mock	a	7	890.528	NA	0	NA	NA
3	mock	b	7	575.651	NA	0	NA	NA

## Sheet: Sup Table S8 virus test AnBV-1 
Supplemental Table S8. Virus abundance in individual bee samples used for AnBV-1 inoculum indicate it is free of several five viruses.
Supplemental Table S8. Virus analysis in individual bee samples utilized as AnBV-1 inocula to infect primary honey bee pupal cells.
Virus abundance was assessed in individual Apis mellifera and Andrena spp. samples using qPCR.
Viral RNA copy numbers were calculated based on standard curves for each virus and the data are presented as the number of viral RNA copies per 100 ng RNA.
species	sample ID#	site	Lake Sinai virus	deformed wing virus	Apis mellifera filamentous virus	black queen cell virus	sacbrood virus	Andrena-associated bee virus - 1 RNA 1	Andrena-associated bee virus - 1 RNA 2	experiment
Andrena	13	Alon2	0	0	0	0	0	7081049400	7040721275	sample subjected to nuclease treatment and RNASeq
Andrena	40	Alon	0	0	0	0	0	1.55566e+09	2.85001e+08	lysate used for honey bee pupal cell experiments; AnBV-1 infection
Andrena	43	Alon	0	0	0	0	0	2128010050	1.01861e+09	lysate used for honey bee pupal cell experiments; AnBV-1 infection
Andrena	50	Nahala	0	0	0	0	0	0	0	lysate used for honey bee pupal cell experiments; mock infection
Andrena	51	Nahala	0	0	0	0	0	0	0	lysate used for honey bee pupal cell experiments; mock infection
